# Supplementary material for: CHST7 Methylation Status Related to the Proliferation and Differentiation of Pituitary Adenomas
Source: Cells. 2022 Aug 4;11(15):2400. doi: 10.3390/cells11152400 (PMC9368070; doi:10.3390/cells11152400)
Supplement: Supplementary file 1 [file cells-11-02400-s001.zip]

Archive with 1 entries (1 files):
- cells-1714604-supplementary.pdf
